# Supplementary material for: Clinically Meaningful Use of Mental Health Apps and its Effects on Depression: Mixed Methods Study
Source: J Med Internet Res. 2019 Dec 20;21(12):e15644. doi: 10.2196/15644 (PMC6942194; doi:10.2196/15644)
Supplement: Multimedia Appendix 1 [file jmir_v21i12e15644_app1.xlsx]

## Sheet: App use markers
App	User activities
Aspire	added_path
Aspire	closed_cards
Aspire	deleted_path
Aspire	edited_value
Aspire	fetched_photo
Aspire	help_four
Aspire	opened_main
Aspire	renamed_path
Aspire	selected_path
Aspire	changed_reminder
Boost Me	help_four
Boost Me	help_three
Boost Me	reviewed_boosts
Boost Me	sequence_log_boost
Boost Me	sequence_prepare_boost
Boost Me	sequence_review_boost
Boost Me	changed_reminder
Daily Feats	added_feat
Daily Feats	changed_date
Daily Feats	checked_feat
Daily Feats	deleted_feat
Daily Feats	disabled_feat
Daily Feats	enabled_feat
Daily Feats	help_six
Daily Feats	help_three
Daily Feats	opened_calendar
Daily Feats	unchecked_feat
Daily Feats	changed_reminder
Day to Day	help_four
Day to Day	help_two
Day to Day	opened_lesson
Day to Day	viewed_card
Day to Day	changed_reminder
iCope	added_card
iCope	help_four
iCope	help_seven
iCope	opened_calendar
iCope	opened_library
iCope	rescheduled_card
iCope	updated_card
iCope	viewed_card
iCope	scheduled_card
My Mantra	change_reminder_time
My Mantra	created_mantra
My Mantra	deleted_mantra
My Mantra	edited_mantra
My Mantra	fetched_from_camera
My Mantra	fetched_from_gallery
My Mantra	fetched_from_website
My Mantra	help_three
My Mantra	help_two
My Mantra	opened_mantra
Move Me	closed_move_now
Move Me	help_six
Move Me	help_three
Move Me	opened_tips
Move Me	played_video
Move Me	scheduled_activity
Move Me	changed_reminder
Purple Chill	help
Purple Chill	help_six
Purple Chill	help_three
Purple Chill	rated_stress
Purple Chill	viewed_track
Purple Chill	changed_reminder
Slumber Time	added_checklist_item
Slumber Time	checked_item
Slumber Time	created_log
Slumber Time	help_five
Slumber Time	help_two
Slumber Time	launched_content
Slumber Time	launched_reference
Slumber Time	launched_sleep_log_activity
Slumber Time	launched_sleep_tips
Slumber Time	removed_checklist_item
Slumber Time	unchecked_item
Slumber Time	updated_sleep_diary
Slumber Time	changed_reminder
Social Force	categorized_supporter
Social Force	closed_rater
Social Force	make_call
Social Force	opened_network
Social Force	rated_contact
Social Force	scheduled_call
Social Force	scheduled_event
Social Force	selected_page
Social Force	send_text
Social Force	viewed_contact
Social Force	changed_reminder
Thought Challenger	help_four
Thought Challenger	help_three
Thought Challenger	opened_review
Thought Challenger	selected_negative
Thought Challenger	selected_response
Thought Challenger	showed_examples
Thought Challenger	viewed_help
Thought Challenger	changed_reminder
Worry Knot	added_distraction
Worry Knot	help_completed
Worry Knot	opened_lesson
Worry Knot	opened_review
Worry Knot	opened_step_three
Worry Knot	rated_stress
Worry Knot	shuffled_distraction
Worry Knot	changed_reminder
Hub	phq4_response

## Sheet: Clinically meaningful use
App	User activities	Code
Aspire	fetched_photo	creating/inputting
iCope	added_card	creating/inputting
iCope	updated_card	creating/inputting
My Mantra	created_mantra	creating/inputting
My Mantra	deleted_mantra	creating/inputting
My Mantra	edited_mantra	creating/inputting
My Mantra	fetched_from_camera	creating/inputting
My Mantra	fetched_from_gallery	creating/inputting
My Mantra	fetched_from_website	creating/inputting
Thought Challenger	selected_negative	creating/inputting
Thought Challenger	selected_response	creating/inputting
Worry Knot	opened_step_three	creating/inputting
Boost Me	reviewed_boosts	reviewing
Daily Feats	changed_date	reviewing
Worry Knot	opened_review	reviewing
Aspire	changed_reminder	scheduling
Boost Me	sequence_prepare_boost	scheduling
Boost Me	changed_reminder	scheduling
Daily Feats	changed_reminder	scheduling
Day to Day	changed_reminder	scheduling
iCope	rescheduled_card	scheduling
iCope	scheduled_card	scheduling
My Mantra	change_reminder_time	scheduling
Move Me	scheduled_activity	scheduling
Move Me	changed_reminder	scheduling
Purple Chill	changed_reminder	scheduling
Slumber Time	changed_reminder	scheduling
Social Force	scheduled_call	scheduling
Social Force	scheduled_event	scheduling
Social Force	changed_reminder	scheduling
Thought Challenger	changed_reminder	scheduling
Worry Knot	changed_reminder	scheduling
Aspire	added_path	setting goals
Aspire	deleted_path	setting goals
Aspire	edited_value	setting goals
Aspire	renamed_path	setting goals
Aspire	selected_path	setting goals
Daily Feats	added_feat	setting goals
Daily Feats	deleted_feat	setting goals
Daily Feats	disabled_feat	setting goals
Daily Feats	enabled_feat	setting goals
Slumber Time	added_checklist_item	setting goals
Slumber Time	removed_checklist_item	setting goals
Social Force	categorized_supporter	setting goals
Social Force	rated_contact	setting goals
Worry Knot	added_distraction	setting goals
Boost Me	sequence_log_boost	tracking
Boost Me	sequence_review_boost	tracking
Daily Feats	checked_feat	tracking
Daily Feats	unchecked_feat	tracking
Purple Chill	rated_stress	tracking
Slumber Time	checked_item	tracking
Slumber Time	created_log	tracking
Slumber Time	unchecked_item	tracking
Slumber Time	updated_sleep_diary	tracking
Worry Knot	rated_stress	tracking
Hub	phq4_response	tracking
Aspire	closed_cards	viewing/listening
Day to Day	opened_lesson	viewing/listening
Day to Day	viewed_card	viewing/listening
iCope	viewed_card	viewing/listening
My Mantra	opened_mantra	viewing/listening
Move Me	closed_move_now	viewing/listening
Move Me	opened_tips	viewing/listening
Move Me	played_video	viewing/listening
Purple Chill	viewed_track	viewing/listening
Worry Knot	opened_lesson	viewing/listening
Worry Knot	shuffled_distraction	viewing/listening

## Sheet: Coding scheme
Code	Definition
Viewing/Listening	Reading/watching/listening to content from the app (e.g., playing an exercise video; viewing a coping card; listening to a relaxing audio)
Creating/Inputting	Creating and editing content for the purpose of learning and cultivating a skill (e.g., identifying a coping activity; creating a positive or self-affirming statement)
Setting goals	Selecting, editing, or adding self-identified or assigned goals (e.g., adding or deleting a checklist item; selecting a weekly goal)
Scheduling	Scheduling activities or changing reminders to fit one’s schedule (e.g., scheduling an upcoming exercise; changing the reminder time)
Tracking	Keeping track of one’s own performance or status through checking off, rating, or logging personal activities and moods, including facts and reasons (e.g., checking a completed activity; rating a level of stress; creating a sleep log)
Reviewing	Reviewing one’s own content and progress (e.g., reviewing past activities and lessons)
